# Supplementary material for: Fabrication of Alginate/Ozoile Gel Microspheres by Electrospray Process
Source: Gels. 2024 Jan 11;10(1):52. doi: 10.3390/gels10010052 (PMC10815707; doi:10.3390/gels10010052)
Supplement: Supplementary file 1 [file gels-10-00052-s001.zip]

Archive with 1 entries (1 files):
- gels-2764911-supplementary.pdf
